# Supplementary material for: Nisin A Treatment to Protect Honey Bee Larvae from European Foulbrood Disease
Source: Probiotics Antimicrob Proteins. 2025 Jan 15;17(5):3587–94. doi: 10.1007/s12602-025-10450-4 (PMC12532646; doi:10.1007/s12602-025-10450-4)
Supplement: Supplementary file 1 — Supplementary file1 (XLSX 15 KB) [file 12602_2025_10450_MOESM1_ESM.xlsx]

## Sheet: Table S1
Supplementary Table S1. Conditions of exposure bioassays performed in the present study.
Exposure bioassay	M. plutonius strain	Nisin A concentration in Diet C (μg/ml)	Measurement items	No. of larvae used	Final concentration of M. plutonius in inocula (CFU/ml)
I	No infection	0	Survival	40	0
	No infection	25 (product)	Survival	40	0
	No infection	62.5 (product)	Survival	40	0
	No infection	125 (product)	Survival	40	0
II	No infection	0	Survival	74	0
			Bacterial load and weight	5
	No infection	100 (semi-purified)	Survival	72	0
	DAT606	0	Survival	74	0.8-2.4 x 106
			Bacterial load and weight	5
	DAT606	12.5 (semi-purified)	Survival	73
			Bacterial load and weight	5
	DAT606	25 (semi-purified)	Survival	71
			Bacterial load and weight	5
	DAT606	100 (semi-purified)	Survival	70
			Bacterial load and weight	5
	DAT561	0	Survival	74	1.0-3.2 x 106
			Bacterial load and weight	5
	DAT561	12.5 (semi-purified)	Survival	74
			Bacterial load and weight	5
	DAT561	25 (semi-purified)	Survival	73
			Bacterial load and weight	5
	DAT561	100 (semi-purified)	Survival	74
			Histopathological analysis	5

## Sheet: Table S2
Supplementary Table S2. Daily rations of the artificial dieta.
Day post-grafting	Artificial diet	Amount (ml)/larva
0	Diet A	20
2	Diet B (control group)/Inocula (infected group)	20
3	Diet C/Diet C with nisin A	30
4	Diet C/Diet C with nisin A	40
5	Diet C/Diet C with nisin A	50
a Larvae were not fed on day 6 post-grafting. Formulas of artificial diet are listed in Supplementary Table S3, and the inocula were made according to the recipe described in Materials and Methods.

## Sheet: Table S3
Supplementary Table S3. Formulas of the artificial diet for honey bee larvae used in the experimental infections.
Contents	Artificial diet
	For both exposure bioassays I and II					For exposure bioassay I				For exposure bioassay II
	A	B	B'	C		C with 25 μg/ml nisinA (product)	C with 62.5 μg/ml nisinA (product)	C with 125 μg/ml nisinA (product)		C with 12.5 μg/ml nisinA (semi-purified)	C with 25 μg/ml nisinA (semi-purified)	C with 100 μg/ml nisinA (semi-purified)
D-glucose	6 g	7.5 g	7.5 g	9 g		9 g	9 g	9 g		9 g	9 g	9 g
D-fructose	6 g	7.5 g	7.5 g	9 g		9 g	9 g	9 g		9 g	9 g	9 g
Yeast extract	1 g	1.5 g	1.5 g	2 g		2 g	2 g	2 g		2 g	2 g	2 g
Royal jellya	50 g	50 g	50 g	50 g		50 g	50 g	50 g		50 g	50 g	50 g
Sterile water	37 g (37 ml)	33.5 g (33.5 ml)	23.5 g (23.5 ml)	30 g (30 ml)		-	-	-		26 g	26 g	26 g
83.35 μg/ml nisin A (product) in sterile water	-	-	-	-		30 g (30 ml)	-	-		-	-	-
208.4 μg/ml nisin A (product) in sterile water	-	-	-	-		-	30 g (30 ml)	-		-	-	-
416.8 μg/ml nisin A (product) in sterile water	-	-	-	-		-	-	30 g (30 ml)		-	-	-
312.5 μg/ml nisin A (semi-purified) in sterile water	-	-	-	-		-	-	-		4 g (4 ml)	-	-
625 μg/ml nisin A (semi-purified) in sterile water	-	-	-	-		-	-	-		-	4 g (4 ml)	-
2,500 μg/ml nisin A (semi-purified) in sterile water	-	-	-	-		-	-	-		-	-	4 g (4 ml)
Total	100 g	100 g	90 g	100 g		100 g	100 g	100 g		100 g	100 g	100 g
a Prior to the study, absence of viable M. plutonius cells in royal jellies was confirmed by plating onto KSBHI agar.
